# Supplementary material for: Interaction of Bortezomib with Cell Membranes Regulates Its Toxicity and Resistance to Therapy
Source: Membranes (Basel). 2022 Aug 23;12(9):823. doi: 10.3390/membranes12090823 (PMC9500884; doi:10.3390/membranes12090823)
Supplement: Supplementary file 1 [file membranes-12-00823-s001.zip]

Archive with 1 entries (1 files):
- membranes-1864168-supplementary.pdf
